# Supplementary material for: Current status of the analytical validation of next generation sequencing applications for pharmacogenetic profiling
Source: Mol Biol Rep. 2023 Oct 3;50(11):9587–99. doi: 10.1007/s11033-023-08748-z (PMC10635985; doi:10.1007/s11033-023-08748-z)
Supplement: Supplementary file 1 — Supplementary Material 1 [file 11033_2023_8748_MOESM1_ESM.xlsx]

## Sheet: Concordance evaluation
Current status of the analytical validation of Next Generation Sequencing applications for pharmacogenetic profiling
Molecular Biology Reports
Tatjana Huebner1, Michael Steffens1, Catharina Scholl1
1Research Division, Federal Institute for Drugs and Medical Devices, Bonn, North Rhine-Westphalia, Germany
Correspondence to Dr. Tatjana Hübner
Tatjana.Huebner@bfarm-research.de
Supplementary material 1	Overview of identified publications providing at least concordance evaluations of NGS applications with orthogonal methods
Publication	Title	Genes	Library	Plattform	Comparison	Concordance evaluation	Further performance evaluation	VKORC1	CYP2D6	CYP2C9	CYP2C19	UGT1A1
Second generation sequencing
Beaubier N et al. (2019)	Clinical validation of the tempus xT next-generation targeted oncology sequencing assay	595	KAPA HiFi Library Amplification Kit (Roche Holding AG, Basel, Switzerland)	HiSeq 4000 (Illumina Inc., San Diego, CA, USA), target depth of 500x, IDT xGEN Exome Research Panel	Tempus xT assay vs. Tempus xO assay	yes	yes	no	yes	no	no	yes
Carvalho Henriques B et al. (2021)	Methodology for clinical genotyping of CYP2D6 and CYP2C19	2	NA	Ion Chef instrument, Ion AmpliSeq Pharmacogenomics Panel (Thermo Fisher Scientific, Waltham, MA, USA)	NGS (Thermo Fisher Scientific) vs. AmpliChip CYP450 (Roche Molecular Systems, Pleasanton, USA) and TaqMan CYP2C19*17 assay vs. TaqMan SNV assays and TaqMan CNV (CYP2D6) assays (Thermo Fisher Scientific, Waltham, MA, USA) vs. Luminex xTAG CYP2D6 and CYP2C19 Kits v3 vs. PharmacoScan array (Neogen Genomics (Lincoln, NE, USA)) vs. Long-range PCR assays+ Sanger Sequencing (capillary 3130xl Genetic Ana…	yes	no	no	yes	no	yes	no
Chua EW et. al. (2016)	Cross-Comparison of Exome Analysis, Next-Generation Sequencing of Amplicons, and the iPLEX® ADME PGx Panel for Pharmacogenomic Profiling	exome (focus on CYP2D6 and CYP2C19)	NA	HiSeq® 2000 (Illumina Inc., San Diego, CA, USA)	WES vs NGS (MiSeq) and iPLEX®ADME PGx Panel (Agena Bioscience, San Diego, CA, USA)	yes	no	no	yes	no	yes	no
Ng D et al. (2017)	Assessing the capability of massively parallel sequencing for opportunistic pharmacogenetic screening	1	One of four kits used for each sample: SureSelect Human All Exon System (Agilent38Mb, Agilent50Mb (Agilent Technologies, Santa Clara, CA)) or the TruSeq system V1 or V2 (Illumina Inc., San Diego, CA)	GAIIx HiSeq 2000 or HiSeq 2500 sequencer (Illumina Inc., San Diego, CA, USA)	WES vs WGS vs Affymetrix DMET Plus array (Thermo Fisher Scientific, Waltham, MA, USA)	yes	no	yes	yes	yes	yes	yes
Gulilat M et al. (2019)	Targeted next generation sequencing as a tool for precision medicine	100	Nextera Rapid Capture Custom Enrichment Kit (Illumina Inc., San Diego, CA)	MiSeq Sequencer (Illumina, San Diego, CA) using 2 × 300 bp or 2 × 150 bp paired-end chemistry	TaqMan (Thermo Fisher Scientific, Waltham, MA, USA), rare NGS variants confirmed retrospectively by Sanger sequencing	yes	yes	no	yes	yes	yes	yes
Hamilton A et al. (2016)	Concordance between whole‐exome sequencing and clinical Sanger sequencing: implications for patient care	exome	SureSelect All Exon 50 MB (V3 or V4) exome enrichment kit (Agilent Technologies, Santa Clara, CA)	HiSeq 2000 platform (Illumina Inc., San Diego, CA, USA) in 100 bp paired-end reads	Sanger sequencing	yes, no focus on pharmacogenes	no	no	no	no	no	yes
Klein K et al. (2019)	A New Panel-Based Next-Generation Sequencing Method for ADME Genes Reveals Novel Associations of Common and Rare Variants With Expression in a Human Liver Cohort	340	SureSelect XT in-solution kit (Agilent Technologies, Santa Clara, CA)	HiSeq2500 system (Illumina Inc., San Diego, CA, USA), depth with 2 × 100 bps paired-end reads	Sanger sequencing	yes	yes	genotyped but no Sanger confirmation	yes	yes	yes	genotyped but no Sanger confirmation
Lee SB et al. (2022)	ClinPharmSeq: A targeted sequencing panel for clinical pharmacogenetics implementation	59	SureSelectXT Library Prep Kit (Agilent Technologies, Santa Clara, CA)	NextSeq 500 system (Illumina Inc., San Diego, CA, USA), 150 base pairs (bp) paired-end reads	WGS	yes	no	yes	yes	yes	yes	yes
Ramudo-Cela L et al. (2020)	Development and validation of a next-generation sequencing panel for clinical pharmacogenetics	389	SureSelect (Agilent Technologies, Santa Clara, CA)	HiSeq 1500 (Illumina Inc., San Diego, CA,, USA)	Reference data (Coriell® reference material)	yes	yes	yes	yes	yes	yes	yes
Rasmussen-Torvik LJ et al. (2017)	Concordance between Research Sequencing and Clinical Pharmacogenetic Genotyping in the eMERGE-PGx Study	84	NA	HiSeq 2000 or 2500 platform (Illumina Inc., San Diego, CA, USA), PGRNseq, mean sequencing depth of 496×	Orthogonal clinical genotyping (Illumina ADME array, custom Agena Bioscience (San Diego, CA; previously Sequenom)) genotyping panels, commercial Agena Bioscience ADME genotyping panels, Sanger sequencing, TaqMan-based genotyping arrays, and custom PCR-based assays)	yes	no	yes	yes	yes	yes	yes
Silver A et. al (2022)	Technical Performance of a 430-Gene Preventative Genomics Assay to Identify Multiple Variant Types Associated with Adult-Onset Monogenic Conditions, Susceptibility Loci, and Pharmacogenetic Insights	430	Twist EF Library Prep Kit 2.0 + UDIs and Fast Hyb reagents (Twist Bioscience, California, USA)	MiniSeq System (Illumina, San Diego, CA, USA)	Reference DNA, Sanger sequencing on 21 samples	yes	yes	yes	yes	yes	yes	yes
Xiang D et al. (2019)	Comparing PyroMark Q24 Pyrosequencing and MALDI-TOF MS for Identification of CYP2D6*10	1	NA	PyroMark Q24 (QIAGEN GmbH, Venlo, Netherlands)	MALDI-TOF MS, discordant results validated with Sanger sequencing	yes	NA	no	yes	no	no	no
Yang W et.al. (2016)	Comparison of Genome Sequencing and Clinical Genotyping for Pharmacogenes	genome/exome	TruSeq Exome Enrichment and Nextera Exome Enrichment kits (Illumina Inc., San Diego, CA)	HiSeq2500 (Illumina Inc., San Diego, CA, USA), Paired-end	WES, WGS, DMET array (Thermo Fisher Scientific, Waltham, MA, USA)	yes	yes	yes	yes	yes	yes	yes
Third generation sequencing
Buermans HP et al. (2017)	Flexible and Scalable Full‐Length CYP2D6 Long Amplicon PacBio Sequencing	1	PacBio library preparation (Pacific BioSciences of California, Inc, California, USA)	Pacific Biosciences platform (Pacific BioSciences of California, Inc, California, USA)	Roche AmpliChip CYP450 test	yes	no	no	yes	no	no	no
Qiao W et al. ( 2016)	Long-read single-molecule real-time (SMRT) full gene sequencing of cytochrome P450-2D6 (CYP2D6)	1	PacBio library preparation (Pacific BioSciences of California, Inc, California, USA)	Pacific Biosciences platform (Pacific BioSciences of California, Inc, California, USA)	xTAG CYP2D6 Kit v3 (Luminex Corporation, TX, USA), TaqMan® real-time qPCR Copy Number Assays (Applied Biosystems, Carlsbad, CA)	yes	yes	no	yes	no	no	no
NA=Not available
