# Supplementary material for: Current status of the analytical validation of next generation sequencing applications for pharmacogenetic profiling
Source: Mol Biol Rep. 2023 Oct 3;50(11):9587–99. doi: 10.1007/s11033-023-08748-z (PMC10635985; doi:10.1007/s11033-023-08748-z)
Supplement: Supplementary file 2 — Supplementary Material 2 [file 11033_2023_8748_MOESM2_ESM.xlsx]

## Sheet: Performance evaluation
Current status of the analytical validation of Next Generation Sequencing applications for pharmacogenetic profiling
Molecular Biology Reports
Tatjana Huebner1, Michael Steffens1, Catharina Scholl1
1Research Division, Federal Institute for Drugs and Medical Devices, Bonn, North Rhine-Westphalia, Germany
Correspondence to Dr. Tatjana Hübner
Tatjana.Huebner@bfarm-research.de
Supplementary material 2	Identified publications assessing further analytical performance criteria of NGS in addition to concordance evaluations with orthogonal methods
Publication	NGS application	Genes	VKORC1	CYP2D6	CYP2C9	CYP2C19	UGT1A1	Concordance evaluation	Accuracy (Positive Percent Agreement/Sensitivity, Negative Percent agreement/Specificity, Positive Predictive Value)	Limit of detection	Analytical Specificity (Interference, cross-reactions, cross-contamination)	Precision (Repeatability and reproducibility
Second generation sequencing
Klein K et al. (2019)	Panel-Based NGS	340	yes	yes	yes	yes	yes	yes	overall accuracy	minor allele frequency	no	no
Beaubier N et al. (2019)	Targeted NGS (oncology sequencing assay)	595		yes	no	no	yes	yes	yes	via variant allele fraction	no	no
Ramudo-Cela L et al. (2020)	Panel-Based NGS (clinical pharmacogenetics)	389	yes	yes	yes	yes	yes	yes	yes	no	no	sample triplicates only
Silver A et. al (2022)	Preventative Genomics Assay (Targeted NGS)	430	yes	yes	yes	yes	yes	yes	yes (SNV, Indels)	detection rate	no	yes
Gulilat M et al. (2019)	Exome panel	exome		yes	yes	yes	yes	yes	yes (without PPV)	no	no	no
Yang W et.al. (2016)	Genome and Exome Sequencing	genome/exome	yes	yes	yes	yes	yes	yes	no	minor allele fraction	no	no
Third generation sequencing
Qiao W et al. ( 2016)	Single Molecule Real Time Sequencing	1	no	yes	no	no	no	yes	no	no	no	yes
